# Supplementary material for: Reductive Transformation of Fe(III) (oxyhydr)Oxides by Mesophilic Homoacetogens in the Genus Sporomusa
Source: Front Microbiol. 2021 Feb 1;12:600808. doi: 10.3389/fmicb.2021.600808 (PMC7901989; doi:10.3389/fmicb.2021.600808)
Supplement: Supplementary file 1 [file Data_Sheet_1.xls]

## Sheet: Supplementary Table 1
Supplementary Table 1. Predicted multiheme c-type cytochromes with a common heme-binding domain (CxxCH) in the homoacetogens tested in this study.
Acetogens	Predicted c-type cytochromes	Number of heme-binding domains	Presence of signal peptide	Number of predicted transmembrane helices
Sporomusa sp. GT1	Cytochrome c-type protein NrfH	4	Yes	1
	Cytochrome c-552	4	No	1
	Cytochrome c-type protein NrfH-2	4	Yes	1
	Cytochrome c-552-2	4	Yesa	1
S. sphaeroides (DSM2875)	CVK17839.1 Cytochrome c-552 precursor	4	No	1
	CVK17840.1 Cytochrome c-type protein NrfH	4	Yes	1
	CVK21433.1 Cytochrome c-type protein NrfH	4	Yes	1
	CVK21434.1 Cytochrome c-552 precursor	4	Yes	1
S. ovata (DSM2662)	EQB24679.1 cytochrome c-552	4	No	1
	EQB24680.1 fumarate reductase, NapC/NirT cytochrome c subunit	4	Yes	1
	EQB24692.1 cytochrome c-552	4	Yes	1
	EQB24693.1 respiratory nitrite reductase specific menaquinol--cytochrome-c reductase (NrfH) precursor	3	Yes	1
	EQB25137.1 hypothetical protein SOV_5c02870	2	Yes	1
	EQB28237.1 putative cytochrome c-type protein	5	Yesa	1
	EQB28246.1 respiratory nitrite reductase specific menaquinol--cytochrome-c reductase (NrfH) precursor	4	Yes	1
	EQB28247.1 cytochrome c-552	3	Yesa	1
A. woodii (DSM1030)	―
a, Detected only when the analysis mode was set to “Gram-positive”.

## Sheet: Supplementary Table 2
Supplementary Table 2. Predicted multiheme redox proteins with common and variant heme-binding domains in the homoacetogens tested in this study.
Acetogens	Predicted multiheme redox proteins	Number of heme-binding domains
Sporomusa sp. GT1	Cytochrome c-552	5
	Cytochrome c-type protein NrfH	4
	Hydrogenase-4 component A	4
	Choline trimethylamine-lyase activating enzyme	2
	Cytochrome c-552	5
	Cytochrome c-type protein NrfH	4
S. sphaeroides (DSM2875)	CVK17839.1 Cytochrome c-552 precursor	5
	CVK17840.1 Cytochrome c-type protein NrfH	4
	CVK19254.1 4-hydroxyphenylacetate decarboxylase activating enzyme	2
	CVK20363.1 Electron transport protein HydN	4
	CVK21433.1 Cytochrome c-type protein NrfH	4
	CVK21434.1 Cytochrome c-552 precursor	5
S. ovata (DSM2662)	EQB24679.1 cytochrome c-552	5
	EQB24680.1 fumarate reductase, NapC/NirT cytochrome c subunit	4
	EQB24692.1 cytochrome c-552	5
	EQB24693.1 respiratory nitrite reductase specific menaquinol--cytochrome-c reductase (NrfH) precursor	4
	EQB25137.1 hypothetical protein SOV_5c02870	2
	EQB27317.1 hypothetical protein SOV_2c02130	2
	EQB27664.1 glutamate synthase GltB	2
	EQB28237.1 putative cytochrome c-type protein	5
	EQB28246.1 respiratory nitrite reductase specific menaquinol--cytochrome-c reductase (NrfH) precursor	4
	EQB28247.1 cytochrome c-552	5
A. woodii (DSM1030)	AFA47125.1 hypothetical protein containing Fe-S binding domain	2
	AFA47616.1 hydrogenase Fe-S subunit HycB3	2
	AFA49471.1 aldehyde dehydrogenase, iron-sulfur subunit	2

## Sheet: Supplementary Table 3
Supplementary Table 3. Predicted genes associated with dissimilatory iron reduction via the MHC-dependent electron-transport system.
	Genes
Acetogens	cymA	mtrA	mtrB	mtrC	pilA	omcS	ppcA	omcB
Sporomusa sp. GT1	―	―	―	―	+	―	―	―
S. sphaeroides (DSM2875)	―	―	―	―	+	―	―	―
S. ovata (DSM2662)	+	―	―	―	+	―	―	―
A. woodii (DSM1030)	―	―	―	―	+	―	―	―
+ Denotes the presence of a homologue.
― Denotes the absence of a homologue.

## Sheet: Supplementary Table 4
Supplementary Table 4. Predicted genes involved in riboflavin biosynthesis.
	Genes
Acetogens	ribBA	ribD	ribE	ribF	ribH
Sporomusa sp. GT1	+	+	+	+	+
S. sphaeroides (DSM2875)	+	+	+	+	+
S. ovata (DSM2662)	+	+	+	+	+
A. woodii (DSM1030)	+	+	+	+	+
+ Denotes the presence of a homologue.

## Sheet: Supplementary Table 5
Supplementary Table 5. Predicted genes associated with flavin-based extracellular electron transfer in Gram-positive bacteria.
	Genes
Acetogens	fmnA	dmkA	fmnB	pplA	ndh2	eetA	eetB	dmkB
Sporomusa sp. GT1	+	―	+	+	―	+	+	+
S. sphaeroides (DSM2875)	+	―	+	+	―	+	+	+
S. ovata (DSM2662)	+	―	+	―	+	+	+	+
A. woodii (DSM1030)	+	―	+	―	―	+	+	―
+ Denotes the presence of a homologue.
― Denotes the absence of a homologue.
